# Supplementary material for: COVID-19 in European Soccer: A Public 2-Year Comparison of COVID-19 Case Management and Case Characteristics between the 1st Bundesliga, La Liga, Serie A and the Premier League
Source: Life (Basel). 2022 Aug 11;12(8):1220. doi: 10.3390/life12081220 (PMC9409953; doi:10.3390/life12081220)
Supplement: Supplementary file 1 [file life-12-01220-s001.zip]

Archive with 1 entries (1 files):
- life-1844820-supplementary.pdf
